# Supplementary material for: Reducing Bias in the Evaluation of Robotic Surgery for Lung Cancer Through Machine Learning
Source: Cancers (Basel). 2025 Oct 17;17(20):3347. doi: 10.3390/cancers17203347 (PMC12563986; doi:10.3390/cancers17203347)
Supplement: Supplementary file 1 [file cancers-17-03347-s001.zip]

Archive with 1 entries (1 files):
- cancers-3883137-supplementary.pdf
